# Supplementary material for: Fully Aqueous Electrospinning of Binary PVP/Sodium-Alginate and PVP/Riboflavin Nanofibres: Additive Effects and UV-Assisted Processing
Source: Polymers (Basel). 2026 Jun 20;18(12):1536. doi: 10.3390/polym18121536 (PMC13306411; doi:10.3390/polym18121536)
Supplement: Supplementary file 1 [file polymers-18-01536-s001.zip]

Archive with 1 entries (1 files):
- polymers-4351121-supplementary.pdf
